# Supplementary material for: Benzoylaconitine Alleviates Progression of Psoriasis via Suppressing STAT3 Phosphorylation in Keratinocytes
Source: Molecules. 2023 May 31;28(11):4473. doi: 10.3390/molecules28114473 (PMC10254579; doi:10.3390/molecules28114473)
Supplement: Supplementary file 1 [file molecules-28-04473-s001.zip]

Archive with 1 entries (1 files):
- molecules-2361365-supplementary.pdf
